# Supplementary material for: Dredging and sediment discharge in a river with floodplain. Physicochemical and microbiological effects in Paraná river
Source: Heliyon. 2024 Dec 17;11(1):e41224. doi: 10.1016/j.heliyon.2024.e41224 (PMC11731218; doi:10.1016/j.heliyon.2024.e41224)
Supplement: Multimedia component 1 [file mmc1.xlsx]

## Sheet: Pre Dredging Date  04 19 23
APPENDIX 1
SAN PEDRO PORT - PARANÁ RIVER (ARGENTINA) DREDGED DATA
Pre-Dredging conditions						Date: 04/19/2023								Date: 04/19/2023
						Sample Type: Sediment								Sample Type: Water
			detection limit		Area name	ACA: Access Chanel Area		MA: Manoeuvring Area			DA: Discharge Area			ACA: Access Chanel Area		MA: Manoeuvring Area			DA: Discharge Area
Parameter		Methods	in sediment	in water	Sample Identification	ACA1	ACA2	MA1	MA2	MA3	DA1	DA2		ACA1	ACA2	MA1	MA2	MA3	DA1	DA2
Sample point location	Latitud	GPS				33°41'32''S	33°41'21''S	33°41'13''S	33°41'12''S	33°41'7''S	33°41'53''S	33°41'51''S		33°41'32''S	33°41'21''S	33°41'13''S	33°41'12''S	33°41'7''S	33°41'53''S	33°41'51''S
	Longitud	GPS				59°37'30''W	59°37'47''W	59°38'6''W	59°38'22''W	59°38'19''W	59°36'37''W	59°36'58''W		59°37'30''W	59°37'47''W	59°38'6''W	59°38'22''W	59°38'19''W	59°36'37''W	59°36'58''W
Granulometry	Silt	NOM-021-RECNAT-2000-AS	0.1 % p/p	--------		0.47	0.45	0.48	0.47	0.48	0.44	0.42		--------	--------	--------	--------	--------	--------	--------
	Clay	NOM-021-RECNAT-2000-AS	0.1 % p/p	--------		0.32	0.33	0.36	0.38	0.35	0.38	0.35		--------	--------	--------	--------	--------	--------	--------
	Sand	NOM-021-RECNAT-2000-AS	0.1 % p/p	--------		0.21	0.22	0.16	0.15	0.17	0.18	0.23		--------	--------	--------	--------	--------	--------	--------
Limnological measurements, nutrients, and others	pH	multiprobe	0.01	0.01		6.45	6.62	6.75	6.37	6.81	7.24	7.35		7.93	8.5	8.07	7.94	8.11	7.93	8.03
	Conductivity	multiprobe	--------	1 uS/Cm		--------	--------	--------	--------	--------	--------	--------		136.7	128	129	130.7	128.5	127.7	129.9
	Turbidity	SM 2130 B - STANDARD METHODS 20TH ED.	--------	0.5 UNT		--------	--------	--------	--------	--------	--------	--------		92	119	109	104	119	107	83
	Dissolved Oxygen (DO)	multiprobe	--------	1 mg/l		--------	--------	--------	--------	--------	--------	--------		6.9	7.2	6.8	7.1	6.6	6.8	6.9
	Chemical Oxygen Demand (COD)	SM 5220 D - STANDARD METHODS 20TH ED.	--------	10 mg/l		--------	--------	--------	--------	--------	--------	--------		<10	<10	30	<10	<10	43.5	40
	Biochemical Oxygen Demand (BOD)	SM 5210 D - STANDARD METHODS 20TH ED.	--------	1 mg/l		--------	--------	--------	--------	--------	--------	--------		6	<1	<1	3	1	1	3
	Total Organic Carbon (TOC)	WALKLEY Y BLACK	0.1 %	--------		3.4	3.3	<0.1	<0.1	3.8	2.8	<0.1		--------	--------	--------	--------	--------	--------	--------
	Suspended Solid (SS)	Dried to 103 - 105° C SM 2540 D - STANDARD METHODS 20TH ED.	--------	1 mg/l		--------	--------	--------	--------	--------	--------	--------		5.26	12.8	4.86	2.53	2221	2.99	2.8
	Total Dissolved Solids (TDS)	Dried to 180°C SM 2540 C - STANDARD METHODS 20TH ED.	--------	1 mg/l		--------	--------	--------	--------	--------	--------	--------		67.5	63.2	63.7	64.6	63.5	63.1	64.2
	Total Nitrogen (TKN)	SM 4500 NORG D - STANDARD METHODS 20TH ED.	--------	0.6 mg/l		--------	--------	--------	--------	--------	--------	--------		7	<0.6	7	<0.6	<0.6	<0.6	7
	Nitrates	SM 4500 NO3~ D - STANDARD METHODS 20TH ED.	--------	0.1 mg/l		--------	--------	--------	--------	--------	--------	--------		1	2.4	2.2	2.16	2	2.25	1.94
	Nitrites	SM 4500 NO2~ B - STANDARD METHODS 20TH ED.	--------	0.01 mg/l		--------	--------	--------	--------	--------	--------	--------		0.03	0.02	0.03	0.02	0.02	0.02	0.02
	Total Cyanide (TC)	SM 4500 CN F - STANDARD METHODS 20TH ED.	--------	0.005 mg/l		--------	--------	--------	--------	--------	--------	--------		<0.005	<0.005	<0.005	<0.005	<0.005	<0.005	<0.005
	Total Sulfide (TS)	SM 4500 S~2 F - STANDARD METHODS 20TH ED.	--------	0.1 mg/l		--------	--------	--------	--------	--------	--------	--------		<0.1	<0.1	<0.1	<0.1	<0.1	<0.1	<0.1
	Total Phosphorus (TP)	SM 4500 P B/E - STANDARD METHODS 20TH ED.	--------	0.01 mg/l		--------	--------	--------	--------	--------	--------	--------		<0.01	<0.01	<0.01	0.07	0.084	<0.01	<0.01
	Phenols	EPA 9065 / SM 5530 B - STANDARD METHODS 20TH ED.	0.5 mg/Kg	0.01 mg/l		<0.5	<0.5	<0.5	<0.5	<0.5	<0.5	<0.5		<0.01	<0.01	<0.01	<0.01	<0.01	<0.01	<0.01
	Oil and fats	EPA 413.	2.2 mg/Kg	--------		<2.2	<2.2	<2.2	<2.2	<2.2	<2.2	<2.2		--------	--------	--------	--------	--------	--------	--------
Heavy metals	Cadmium	EPA 7130 (SW 846 - CH 3.3)	0.05 mg/Kg	0.1 ug/l		<0.05	<0.05	<0.05	<0.05	<0.05	<0.05	<0.07		<0.1	<0.1	<0.1	<0.1	<0.1	<0.1	<0.1
	Total Copper	EPA SW 846 M 3051A - M 7210 / EPA 7210 (SW 846 - CH 3.3)	2 mg/Kg	0.02 mg/l		< 2.0	< 2.0	< 2.0	< 2.0	< 2.0	< 2.0	< 2.0		0.03	<0.02	<0.02	<0.02	<0.02	<0.02	<0.02
	Total Chromium	EPA SW 846 M 3051A - M 7190 / EPA 7190 (SW 846 - CH 3.3)	5 mg/Kg	0.05 mg/l		18	15	15	16	16	20	21		0.06	<0.05	<0.05	<0.05	<0.05	<0.05	<0.05
	Total Nickel	EPA SW 846 M 3051A - M 7520 / EPA 7520 (SW 846 - CH 3.3)	5 mg/Kg	0.01 mg/l		<5.0	<5.0	<5.0	<5.0	<5.0	<5.0	<5.0		<0.01	<0.01	<0.01	<0.01	<0.01	0.05	<0.01
	Lead	EPA SW 846 M 3051A - M 7420 / EPA 7420 (SW 846 - CH 3.3)	5 mg/Kg	0.02 mg/l		16	9	11	20	10	20.5	28		<0.02	<0.02	<0.02	<0.02	<0.02	0.05	<0.02
	Total Zinc	EPA SW 846 M 3051A - M 7950 / EPA 7450 (SW 846 - CH 3.3)	5 mg/Kg	0.01 mg/l		8.5	<5.0	<5.0	<5.0	<5.0	<5.0	10.2		<0.01	<0.01	<0.01	<0.01	<0.01	<0.01	<0.01
	Arsenic	EPA 7061A (SW 846 - CH 3.3)	0.1 mg/Kg	5 ug/l		<0.1	<0.1	<0.1	<0.1	<0.1	<0.1	<0.1		<5	<5	<5	<5	<5	<5	<5
	Total Mercury	EPA 7470A (SW 846 - CH 3.3)	0.01 mg/Kg	0.1 ug/l		<0.01	<0.01	<0.01	<0.01	<0.01	<0.01	<0.01		<0.1	<0.1	<0.1	<0.1	<0.1	<0.1	<0.1
Hydrocarbons	Total petroleum hydrocarbons (TPH)	EPA 418.1	1 mg/Kg	0.1 mg/l		< 1	< 1	< 1	< 1	< 1	< 1	< 1		<0.1	<0.1	<0.1	<0.1	<0.1	<0.1	<0.1
	Acenaphthene	EPA 8270D	0.01 mg/Kg	0.005 ug/l		<0.01	<0.01	<0.01	<0.01	<0.01	<0.01	<0.01		<0.005	<0.005	<0.005	<0.005	<0.005	<0.005	<0.005
	Acenaphthylene	EPA 8270D	0.01 mg/Kg	0.005 ug/l		<0.01	<0.01	<0.01	<0.01	<0.01	<0.01	<0.01		<0.005	<0.005	<0.005	<0.005	<0.005	<0.005	<0.005
	Anthracene	EPA 8270D	0.01 mg/Kg	0.005 ug/l		<0.01	<0.01	<0.01	<0.01	<0.01	<0.01	<0.01		<0.005	<0.005	<0.005	<0.005	<0.005	<0.005	<0.005
	Benzo (A) anthracene	EPA 8270D	0.01 mg/Kg	0.005 ug/l		<0.01	<0.01	<0.01	<0.01	<0.01	<0.01	<0.01		<0.005	<0.005	<0.005	<0.005	<0.005	<0.005	<0.005
	Benzo (A) Pyrene	EPA 8270D	0.01 mg/Kg	0.005 ug/l		<0.01	<0.01	<0.01	<0.01	<0.01	<0.01	<0.01		<0.005	<0.005	<0.005	<0.005	<0.005	<0.005	<0.005
	Benzo (B,K) Fluoranthene	EPA 8270D	0.01 mg/Kg	0.005 ug/l		<0.01	<0.01	<0.01	<0.01	<0.01	<0.01	<0.01		<0.005	<0.005	<0.005	<0.005	<0.005	<0.005	<0.005
	Benzo (G,H,I) Perylene	EPA 8270D	0.01 mg/Kg	0.005 ug/l		<0.01	<0.01	<0.01	<0.01	<0.01	<0.01	<0.01		<0.005	<0.005	<0.005	<0.005	<0.005	<0.005	<0.005
	Chrysene	EPA 8270D	0.01 mg/Kg	0.005 ug/l		<0.01	<0.01	<0.01	<0.01	<0.01	<0.01	<0.01		<0.005	<0.005	<0.005	<0.005	<0.005	<0.005	<0.005
	Dibenzo (A,H) Anthracene	EPA 8270D	0.01 mg/Kg	0.005 ug/l		<0.01	<0.01	<0.01	<0.01	<0.01	<0.01	<0.01		<0.005	<0.005	<0.005	<0.005	<0.005	<0.005	<0.005
	Phenanthrene	EPA 8270D	0.01 mg/Kg	0.005 ug/l		<0.01	<0.01	<0.01	<0.01	<0.01	<0.01	<0.01		<0.005	<0.005	<0.005	<0.005	<0.005	<0.005	<0.005
	Fluoranthene	EPA 8270D	0.01 mg/Kg	0.005 ug/l		<0.01	<0.01	<0.01	<0.01	<0.01	<0.01	<0.01		<0.005	<0.005	<0.005	<0.005	<0.005	<0.005	<0.005
	Fluorene	EPA 8270D	0.01 mg/Kg	0.005 ug/l		<0.01	<0.01	<0.01	<0.01	<0.01	<0.01	<0.01		<0.005	<0.005	<0.005	<0.005	<0.005	<0.005	<0.005
	Indene (1,2,3-CD) pyrene	EPA 8270D	0.01 mg/Kg	0.005 ug/l		<0.01	<0.01	<0.01	<0.01	<0.01	<0.01	<0.01		<0.005	<0.005	<0.005	<0.005	<0.005	<0.005	<0.005
	Naphthalene	EPA 8270D	0.01 mg/Kg	0.005 ug/l		<0.01	<0.01	<0.01	<0.01	<0.01	<0.01	<0.01		<0.005	<0.005	<0.005	<0.005	<0.005	<0.005	<0.005
	Pyrene	EPA 8270D	0.01 mg/Kg	0.005 ug/l		<0.01	<0.01	<0.01	<0.01	<0.01	<0.01	<0.01		<0.005	<0.005	<0.005	<0.005	<0.005	<0.005	<0.005
Biocides	Chlorpyrifos	EPA 8270D	0.1 mg/Kg	--------		<0.1	<0.1	<0.1	<0.1	<0.1	<0.1	<0.1		--------	--------	--------	--------	--------	--------	--------
	Dichlorvos	EPA 8270D	0.1 mg/Kg	--------		<0.1	<0.1	<0.1	<0.1	<0.1	<0.1	<0.1		--------	--------	--------	--------	--------	--------	--------
	Mevinphose	EPA 8270D	0.1 mg/Kg	--------		<0.1	<0.1	<0.1	<0.1	<0.1	<0.1	<0.1		--------	--------	--------	--------	--------	--------	--------
	Azinphos methyl (Guthion)	EPA 8270D	0.1 mg/Kg	--------		<0.1	<0.1	<0.1	<0.1	<0.1	<0.1	<0.1		--------	--------	--------	--------	--------	--------	--------
	Parathion methyl	EPA 8270D	0.1 mg/Kg	--------		<0.1	<0.1	<0.1	<0.1	<0.1	<0.1	<0.1		--------	--------	--------	--------	--------	--------	--------
	Malathion	EPA 8270D	0.1 mg/Kg	--------		<0.1	<0.1	<0.1	<0.1	<0.1	<0.1	<0.1		--------	--------	--------	--------	--------	--------	--------
	Parathion	EPA 8270D	0.1 mg/Kg	--------		<0.1	<0.1	<0.1	<0.1	<0.1	<0.1	<0.1		--------	--------	--------	--------	--------	--------	--------
	Dimethoate	EPA 8270D	0.1 mg/Kg	--------		<0.1	<0.1	<0.1	<0.1	<0.1	<0.1	<0.1		--------	--------	--------	--------	--------	--------	--------
	Alpha-Hexaclorocyclohexane	EPA 8081B (SW 846 - CH 4.3.1)	0.01 mg/Kg	--------		<0.01	<0.01	<0.01	<0.01	<0.01	<0.01	<0.01		--------	--------	--------	--------	--------	--------	--------
	Aldrin	EPA 8081B (SW 846 - CH 4.3.1)	0.01 mg/Kg	--------		<0.01	<0.01	<0.01	<0.01	<0.01	<0.01	<0.01		--------	--------	--------	--------	--------	--------	--------
	Dieldrin	EPA 8081B (SW 846 - CH 4.3.1)	0.01 mg/Kg	--------		<0.01	<0.01	<0.01	<0.01	<0.01	<0.01	<0,01		--------	--------	--------	--------	--------	--------	--------
	Endrin	EPA 8081B (SW 846 - CH 4.3.1)	0.01 mg/Kg	--------		<0.01	<0.01	<0.01	<0.01	<0.01	<0.01	<0.01		--------	--------	--------	--------	--------	--------	--------
	Endosulfan I	EPA 8081B (SW 846 - CH 4.3.1)	0.01 mg/Kg	--------		<0.01	<0.01	<0.01	<0.01	<0.01	<0.01	<0.01		--------	--------	--------	--------	--------	--------	--------
	Endosulfan II	EPA 8081B (SW 846 - CH 4.3.1)	0.01 mg/Kg	--------		<0.01	<0.01	<0.01	<0.01	<0.01	<0.01	<0.01		--------	--------	--------	--------	--------	--------	--------
	Endosulfan Sulfate	EPA 8081B (SW 846 - CH 4.3.1)	0.01 mg/Kg	--------		<0.01	<0.01	<0.01	<0.01	<0.01	<0.01	<0.01		--------	--------	--------	--------	--------	--------	--------
	γ -BHC (Lindane)	EPA 8081B (SW 846 - CH 4.3.1)	0.01 mg/Kg	--------		<0.01	<0.01	<0.01	<0.01	<0.01	<0.01	<0.01		--------	--------	--------	--------	--------	--------	--------
	Methoxychlor	EPA 8081B (SW 846 - CH 4.3.1)	0.01 mg/Kg	--------		<0.01	<0.01	<0.01	<0.01	<0.01	<0.01	<0.01		--------	--------	--------	--------	--------	--------	--------
	4,4´-DDE	EPA 8081B (SW 846 - CH 4.3.1)	0.01 mg/Kg	--------		<0.01	<0.01	<0.01	<0.01	<0.01	<0.01	<0.01		--------	--------	--------	--------	--------	--------	--------
	4,4´-DDT	EPA 8081B (SW 846 - CH 4.3.1)	0.01 mg/Kg	--------		<0.01	<0.01	<0.01	<0.01	<0.01	<0.01	<0.01		--------	--------	--------	--------	--------	--------	--------
	Heptachlor	EPA 8081B (SW 846 - CH 4.3.1)	0.01 mg/Kg	--------		<0.01	<0.01	<0.01	<0.01	<0.01	<0.01	<0.01		--------	--------	--------	--------	--------	--------	--------
	Heptachlor Epoxide	EPA 8081B (SW 846 - CH 4.3.1)	0.01 mg/Kg	--------		<0.01	<0.01	<0.01	<0.01	<0.01	<0.01	<0.01		--------	--------	--------	--------	--------	--------	--------

## Sheet: Dredging Date  05 22 23
APPENDIX 1
SAN PEDRO PORT - PARANÁ RIVER (ARGENTINA) DREDGED DATA
Dredging conditions						Date: 05/22/2023								Date: 05/22/2023
						Sample Type: Sediment								Sample Type: Water
			detection limit		Area name	ACA: Access Chanel Area		MA: Manoeuvring Area			DA: Discharge Area			ACA: Access Chanel Area		MA: Manoeuvring Area			DA: Discharge Area
Parameter		Methods	in sediment	in water	Sample Identification	ACA1	ACA2	MA1	MA2	MA3	DA1	DA2		ACA1	ACA2	MA1	MA2	MA3	DA1	DA2
Sample point location	Latitud	GPS				33°41'32''S	33°41'21''S	33°41'13''S	33°41'12''S	33°41'7''S	33°41'53''S	33°41'51''S		33°41'32''S	33°41'21''S	33°41'13''S	33°41'12''S	33°41'7''S	33°41'53''S	33°41'51''S
	Longitud	GPS				59°37'30''W	59°37'47''W	59°38'6''W	59°38'22''W	59°38'19''W	59°36'37''W	59°36'58''W		59°37'30''W	59°37'47''W	59°38'6''W	59°38'22''W	59°38'19''W	59°36'37''W	59°36'58''W
Granulometry	Silt	NOM-021-RECNAT-2000-AS	0.1 % p/p	--------		--------	--------	--------	--------	--------	--------	--------		--------	--------	--------	--------	--------	--------	--------
	Clay	NOM-021-RECNAT-2000-AS	0.1 % p/p	--------		--------	--------	--------	--------	--------	--------	--------		--------	--------	--------	--------	--------	--------	--------
	Sand	NOM-021-RECNAT-2000-AS	0.1 % p/p	--------		--------	--------	--------	--------	--------	--------	--------		--------	--------	--------	--------	--------	--------	--------
Limnological measurements, nutrients, and others	pH	multiprobe	0.01	0.01		--------	--------	--------	--------	--------	--------	--------		8.08	7.71	7.57	7.3	7.93	8.26	7.93
	Conductivity	multiprobe	--------	1 uS/Cm		--------	--------	--------	--------	--------	--------	--------		114.2	121	120.3	123.3	140.4	120	118.7
	Turbidity	SM 2130 B - STANDARD METHODS 20TH ED.	--------	0.5 UNT		--------	--------	--------	--------	--------	--------	--------		<0.5	6.5	48	37	19	<0.5	<0.5
	Dissolved Oxygen (DO)	multiprobe	--------	1 mg/l		--------	--------	--------	--------	--------	--------	--------		<1	<1	<1	<1	6.6	<1	<1
	Chemical Oxygen Demand (COD)	SM 5220 D - STANDARD METHODS 20TH ED.	--------	10 mg/l		--------	--------	--------	--------	--------	--------	--------		<10	<10	<10	<10	<10	<10	<10
	Biochemical Oxygen Demand (BOD)	SM 5210 D - STANDARD METHODS 20TH ED.	--------	1 mg/l		--------	--------	--------	--------	--------	--------	--------		<1	<1	<1	<1	1	<1	<1
	Total Organic Carbon (TOC)	WALKLEY Y BLACK	0.1 %	--------		--------	--------	--------	--------	--------	--------	--------		--------	--------	--------	--------	--------	--------	--------
	Suspended Solid (SS)	Dried to 103 - 105° C SM 2540 D - STANDARD METHODS 20TH ED.	--------	1 mg/l		--------	--------	--------	--------	--------	--------	--------		2.2	<1	3.5	2.8	6.6	<1	26.2
	Total Dissolved Solids (TDS)	Dried to 180°C SM 2540 C - STANDARD METHODS 20TH ED.	--------	1 mg/l		--------	--------	--------	--------	--------	--------	--------		71.12	60.02	59.39	60.96	69.5	59.29	58.68
	Total Nitrogen (TKN)	SM 4500 NORG D - STANDARD METHODS 20TH ED.	--------	0.6 mg/l		--------	--------	--------	--------	--------	--------	--------		<0.6	<0.6	<0.6	<0.6	<0.6	<0.6	<0.6
	Nitrates	SM 4500 NO3~ D - STANDARD METHODS 20TH ED.	--------	0.1 mg/l		--------	--------	--------	--------	--------	--------	--------		8.2	8.8	16.1	16.1	3	10.1	5.2
	Nitrites	SM 4500 NO2~ B - STANDARD METHODS 20TH ED.	--------	0.01 mg/l		--------	--------	--------	--------	--------	--------	--------		0.03	0.04	0.04	<0.01	<0.01	<0.01	<0.01
	Total Cyanide (TC)	SM 4500 CN F - STANDARD METHODS 20TH ED.	--------	0.005 mg/l		--------	--------	--------	--------	--------	--------	--------		<0.005	<0.005	<0.005	<0.005	<0.005	<0.005	<0.005
	Total Sulfide (TS)	SM 4500 S~2 F - STANDARD METHODS 20TH ED.	--------	0.1 mg/l		--------	--------	--------	--------	--------	--------	--------		<0.1	<0.1	<0.1	<0.1	<0.1	<0.1	<0.1
	Total Phosphorus (TP)	SM 4500 P B/E - STANDARD METHODS 20TH ED.	--------	0.01 mg/l		--------	--------	--------	--------	--------	--------	--------		1.6	0.8	0.12	1.1	1.1	0.08	0.78
	Phenols	EPA 9065 / SM 5530 B - STANDARD METHODS 20TH ED.	0.5 mg/Kg	0.01 mg/l		--------	--------	--------	--------	--------	--------	--------		0.12	0.09	0.22	0.21	0.13	0.13	<0.01
	Oil and fats	EPA 413.	2.2 mg/Kg	--------		--------	--------	--------	--------	--------	--------	--------		--------	--------	--------	--------	--------	--------	--------
Heavy metals	Cadmium	EPA 7130 (SW 846 - CH 3.3)	0.05 mg/Kg	0.1 ug/l		--------	--------	--------	--------	--------	--------	--------		13	4	1688	8	6	10	9
	Total Copper	EPA SW 846 M 3051A - M 7210 / EPA 7210 (SW 846 - CH 3.3)	2 mg/Kg	0.02 mg/l		--------	--------	--------	--------	--------	--------	--------		0.08	0.05	0.06	0.05	0.06	0.06	0.05
	Total Chromium	EPA SW 846 M 3051A - M 7190 / EPA 7190 (SW 846 - CH 3.3)	5 mg/Kg	0.05 mg/l		--------	--------	--------	--------	--------	--------	--------		<0.05	<0.05	<0.05	<0.05	<0.05	<0.05	0.06
	Total Nickel	EPA SW 846 M 3051A - M 7520 / EPA 7520 (SW 846 - CH 3.3)	5 mg/Kg	0.01 mg/l		--------	--------	--------	--------	--------	--------	--------		0.03	0.03	0.07	<0.01	0.02	<0.01	<0.01
	Lead	EPA SW 846 M 3051A - M 7420 / EPA 7420 (SW 846 - CH 3.3)	5 mg/Kg	0.02 mg/l		--------	--------	--------	--------	--------	--------	--------		<0.02	0.25	0.11	0.151	<0.02	0.02	0.13
	Total Zinc	EPA SW 846 M 3051A - M 7950 / EPA 7450 (SW 846 - CH 3.3)	5 mg/Kg	0.01 mg/l		--------	--------	--------	--------	--------	--------	--------		0.09	0.07	0.16	0.05	<0.01	0.05	<0.01
	Arsenic	EPA 7061A (SW 846 - CH 3.3)	0.1 mg/Kg	5 ug/l		--------	--------	--------	--------	--------	--------	--------		<5	7	6.3	11.8	<5	5	<5
	Total Mercury	EPA 7470A (SW 846 - CH 3.3)	0.01 mg/Kg	0.1 ug/l		--------	--------	--------	--------	--------	--------	--------		<0.1	<0.1	<0.1	<0.1	<0.1	<0.1	<0.1
Hydrocarbons	Total petroleum hydrocarbons (TPH)	EPA 418.1	1 mg/Kg	0.1 mg/l		--------	--------	--------	--------	--------	--------	--------		<0.1	<0.1	<0.1	<0.1	<0.1	<0.1	<0.1
	Acenaphthene	EPA 8270D	0.01 mg/Kg	0.005 ug/l		--------	--------	--------	--------	--------	--------	--------		<0.005	<0.005	<0.005	<0.005	<0.005	<0.005	<0.005
	Acenaphthylene	EPA 8270D	0.01 mg/Kg	0.005 ug/l		--------	--------	--------	--------	--------	--------	--------		<0.005	<0.005	<0.005	<0.005	<0.005	<0.005	<0.005
	Anthracene	EPA 8270D	0.01 mg/Kg	0.005 ug/l		--------	--------	--------	--------	--------	--------	--------		<0.005	<0.005	<0.005	<0.005	<0.005	<0.005	<0.005
	Benzo (A) anthracene	EPA 8270D	0.01 mg/Kg	0.005 ug/l		--------	--------	--------	--------	--------	--------	--------		<0.005	<0.005	<0.005	<0.005	<0.005	<0.005	<0.005
	Benzo (A) Pyrene	EPA 8270D	0.01 mg/Kg	0.005 ug/l		--------	--------	--------	--------	--------	--------	--------		<0.005	<0.005	<0.005	<0.005	<0.005	<0.005	<0.005
	Benzo (B,K) Fluoranthene	EPA 8270D	0.01 mg/Kg	0.005 ug/l		--------	--------	--------	--------	--------	--------	--------		<0.005	<0.005	<0.005	<0.005	<0.005	<0.005	<0.005
	Benzo (G,H,I) Perylene	EPA 8270D	0.01 mg/Kg	0.005 ug/l		--------	--------	--------	--------	--------	--------	--------		<0.005	<0.005	<0.005	<0.005	<0.005	<0.005	<0.005
	Chrysene	EPA 8270D	0.01 mg/Kg	0.005 ug/l		--------	--------	--------	--------	--------	--------	--------		<0.005	<0.005	<0.005	<0.005	<0.005	<0.005	<0.005
	Dibenzo (A,H) Anthracene	EPA 8270D	0.01 mg/Kg	0.005 ug/l		--------	--------	--------	--------	--------	--------	--------		<0.005	<0.005	<0.005	<0.005	<0.005	<0.005	<0.005
	Phenanthrene	EPA 8270D	0.01 mg/Kg	0.005 ug/l		--------	--------	--------	--------	--------	--------	--------		<0.005	<0.005	<0.005	<0.005	<0.005	<0.005	<0.005
	Fluoranthene	EPA 8270D	0.01 mg/Kg	0.005 ug/l		--------	--------	--------	--------	--------	--------	--------		<0.005	<0.005	<0.005	<0.005	<0.005	<0.005	<0.005
	Fluorene	EPA 8270D	0.01 mg/Kg	0.005 ug/l		--------	--------	--------	--------	--------	--------	--------		<0.005	<0.005	<0.005	<0.005	<0.005	<0.005	<0.005
	Indene (1,2,3-CD) pyrene	EPA 8270D	0.01 mg/Kg	0.005 ug/l		--------	--------	--------	--------	--------	--------	--------		<0.005	<0.005	<0.005	<0.005	<0.005	<0.005	<0.005
	Naphthalene	EPA 8270D	0.01 mg/Kg	0.005 ug/l		--------	--------	--------	--------	--------	--------	--------		<0.005	<0.005	<0.005	<0.005	<0.005	<0.005	<0.005
	Pyrene	EPA 8270D	0.01 mg/Kg	0.005 ug/l		--------	--------	--------	--------	--------	--------	--------		<0.005	<0.005	<0.005	<0.005	<0.005	<0.005	<0.005
Biocides	Chlorpyrifos	EPA 8270D	0.1 mg/Kg	--------		--------	--------	--------	--------	--------	--------	--------		--------	--------	--------	--------	--------	--------	--------
	Dichlorvos	EPA 8270D	0.1 mg/Kg	--------		--------	--------	--------	--------	--------	--------	--------		--------	--------	--------	--------	--------	--------	--------
	Mevinphose	EPA 8270D	0.1 mg/Kg	--------		--------	--------	--------	--------	--------	--------	--------		--------	--------	--------	--------	--------	--------	--------
	Azinphos methyl (Guthion)	EPA 8270D	0.1 mg/Kg	--------		--------	--------	--------	--------	--------	--------	--------		--------	--------	--------	--------	--------	--------	--------
	Parathion methyl	EPA 8270D	0.1 mg/Kg	--------		--------	--------	--------	--------	--------	--------	--------		--------	--------	--------	--------	--------	--------	--------
	Malathion	EPA 8270D	0.1 mg/Kg	--------		--------	--------	--------	--------	--------	--------	--------		--------	--------	--------	--------	--------	--------	--------
	Parathion	EPA 8270D	0.1 mg/Kg	--------		--------	--------	--------	--------	--------	--------	--------		--------	--------	--------	--------	--------	--------	--------
	Dimethoate	EPA 8270D	0.1 mg/Kg	--------		--------	--------	--------	--------	--------	--------	--------		--------	--------	--------	--------	--------	--------	--------
	Alpha-Hexaclorocyclohexane	EPA 8081B (SW 846 - CH 4.3.1)	0.01 mg/Kg	--------		--------	--------	--------	--------	--------	--------	--------		--------	--------	--------	--------	--------	--------	--------
	Aldrin	EPA 8081B (SW 846 - CH 4.3.1)	0.01 mg/Kg	--------		--------	--------	--------	--------	--------	--------	--------		--------	--------	--------	--------	--------	--------	--------
	Dieldrin	EPA 8081B (SW 846 - CH 4.3.1)	0.01 mg/Kg	--------		--------	--------	--------	--------	--------	--------	--------		--------	--------	--------	--------	--------	--------	--------
	Endrin	EPA 8081B (SW 846 - CH 4.3.1)	0.01 mg/Kg	--------		--------	--------	--------	--------	--------	--------	--------		--------	--------	--------	--------	--------	--------	--------
	Endosulfan I	EPA 8081B (SW 846 - CH 4.3.1)	0.01 mg/Kg	--------		--------	--------	--------	--------	--------	--------	--------		--------	--------	--------	--------	--------	--------	--------
	Endosulfan II	EPA 8081B (SW 846 - CH 4.3.1)	0.01 mg/Kg	--------		--------	--------	--------	--------	--------	--------	--------		--------	--------	--------	--------	--------	--------	--------
	Endosulfan Sulfate	EPA 8081B (SW 846 - CH 4.3.1)	0.01 mg/Kg	--------		--------	--------	--------	--------	--------	--------	--------		--------	--------	--------	--------	--------	--------	--------
	γ -BHC (Lindane)	EPA 8081B (SW 846 - CH 4.3.1)	0.01 mg/Kg	--------		--------	--------	--------	--------	--------	--------	--------		--------	--------	--------	--------	--------	--------	--------
	Methoxychlor	EPA 8081B (SW 846 - CH 4.3.1)	0.01 mg/Kg	--------		--------	--------	--------	--------	--------	--------	--------		--------	--------	--------	--------	--------	--------	--------
	4,4´-DDE	EPA 8081B (SW 846 - CH 4.3.1)	0.01 mg/Kg	--------		--------	--------	--------	--------	--------	--------	--------		--------	--------	--------	--------	--------	--------	--------
	4,4´-DDT	EPA 8081B (SW 846 - CH 4.3.1)	0.01 mg/Kg	--------		--------	--------	--------	--------	--------	--------	--------		--------	--------	--------	--------	--------	--------	--------
	Heptachlor	EPA 8081B (SW 846 - CH 4.3.1)	0.01 mg/Kg	--------		--------	--------	--------	--------	--------	--------	--------		--------	--------	--------	--------	--------	--------	--------
	Heptachlor Epoxide	EPA 8081B (SW 846 - CH 4.3.1)	0.01 mg/Kg	--------		--------	--------	--------	--------	--------	--------	--------		--------	--------	--------	--------	--------	--------	--------

## Sheet: Post-Dredging Date 07 19 23
APPENDIX 1
SAN PEDRO PORT - PARANÁ RIVER (ARGENTINA) DREDGED DATA
Post-Dredging conditions						Date: 07/19/2023								Date: 07/19/2023
						Sample Type: Sediment								Sample Type: Water
			detection limit		Area name	ACA: Access Chanel Area		MA: Manoeuvring Area			DA: Discharge Area			ACA: Access Chanel Area		MA: Manoeuvring Area			DA: Discharge Area
Parameter		Methods	in sediment	in water	Sample Identification	ACA1	ACA2	MA1	MA2	MA3	DA1	DA2		ACA1	ACA2	MA1	MA2	MA3	DA1	DA2
Sample point location	Latitud	GPS				33°41'32''S	33°41'21''S	33°41'13''S	33°41'12''S	33°41'7''S	33°41'53''S	33°41'51''S		33°41'32''S	33°41'21''S	33°41'13''S	33°41'12''S	33°41'7''S	33°41'53''S	33°41'51''S
	Longitud	GPS				59°37'30''W	59°37'47''W	59°38'6''W	59°38'22''W	59°38'19''W	59°36'37''W	59°36'58''W		59°37'30''W	59°37'47''W	59°38'6''W	59°38'22''W	59°38'19''W	59°36'37''W	59°36'58''W
Granulometry	Silt	NOM-021-RECNAT-2000-AS	0.1 % p/p	--------		0.7	0.72	0.67	0.7	0.58	0.62	0.65		--------	--------	--------	--------	--------	--------	--------
	Clay	NOM-021-RECNAT-2000-AS	0.1 % p/p	--------		0.16	0.2	0.18	0.14	0.28	0.14	0.18		--------	--------	--------	--------	--------	--------	--------
	Sand	NOM-021-RECNAT-2000-AS	0.1 % p/p	--------		0.14	0.1	0.15	0.16	0.14	0.24	0.17		--------	--------	--------	--------	--------	--------	--------
Limnological measurements, nutrients, and others	pH	multiprobe	0.01	0.01		6.02	6.62	7.75	8.03	7.63	6.14	6.45		--------	--------	--------	--------	--------	--------	--------
	Conductivity	multiprobe	--------	1 uS/Cm		--------	--------	--------	--------	--------	--------	--------		--------	--------	--------	--------	--------	--------	--------
	Turbidity	SM 2130 B - STANDARD METHODS 20TH ED.	--------	0.5 UNT		--------	--------	--------	--------	--------	--------	--------		--------	--------	--------	--------	--------	--------	--------
	Dissolved Oxygen (DO)	multiprobe	--------	1 mg/l		--------	--------	--------	--------	--------	--------	--------		--------	--------	--------	--------	--------	--------	--------
	Chemical Oxygen Demand (COD)	SM 5220 D - STANDARD METHODS 20TH ED.	--------	10 mg/l		--------	--------	--------	--------	--------	--------	--------		--------	--------	--------	--------	--------	--------	--------
	Biochemical Oxygen Demand (BOD)	SM 5210 D - STANDARD METHODS 20TH ED.	--------	1 mg/l		--------	--------	--------	--------	--------	--------	--------		--------	--------	--------	--------	--------	--------	--------
	Total Organic Carbon (TOC)	WALKLEY Y BLACK	0.1 %	--------		2.3	2.5	3	2.1	2	1.8	2.2		--------	--------	--------	--------	--------	--------	--------
	Suspended Solid (SS)	Dried to 103 - 105° C SM 2540 D - STANDARD METHODS 20TH ED.	--------	1 mg/l		--------	--------	--------	--------	--------	--------	--------		--------	--------	--------	--------	--------	--------	--------
	Total Dissolved Solids (TDS)	Dired to 180°C SM 2540 C - STANDARD METHODS 20TH ED.	--------	1 mg/l		--------	--------	--------	--------	--------	--------	--------		--------	--------	--------	--------	--------	--------	--------
	Total Nitrogen (TKN)	SM 4500 NORG D - STANDARD METHODS 20TH ED.	--------	0.6 mg/l		--------	--------	--------	--------	--------	--------	--------		--------	--------	--------	--------	--------	--------	--------
	Nitrates	SM 4500 NO3~ D - STANDARD METHODS 20TH ED.	--------	0.1 mg/l		--------	--------	--------	--------	--------	--------	--------		--------	--------	--------	--------	--------	--------	--------
	Nitrites	SM 4500 NO2~ B - STANDARD METHODS 20TH ED.	--------	0.01 mg/l		--------	--------	--------	--------	--------	--------	--------		--------	--------	--------	--------	--------	--------	--------
	Total Cyanide (TC)	SM 4500 CN F - STANDARD METHODS 20TH ED.	--------	0.005 mg/l		--------	--------	--------	--------	--------	--------	--------		--------	--------	--------	--------	--------	--------	--------
	Total Sulfide (TS)	SM 4500 S~2 F - STANDARD METHODS 20TH ED.	--------	0.1 mg/l		--------	--------	--------	--------	--------	--------	--------		--------	--------	--------	--------	--------	--------	--------
	Total Phosphorus (TP)	SM 4500 P B/E - STANDARD METHODS 20TH ED.	--------	0.01 mg/l		--------	--------	--------	--------	--------	--------	--------		--------	--------	--------	--------	--------	--------	--------
	Phenols	EPA 9065 / SM 5530 B - STANDARD METHODS 20TH ED.	0.5 mg/Kg	0.01 mg/l		<0.5	<0.5	<0.5	<0.5	<0.5	<0.5	<0.5		--------	--------	--------	--------	--------	--------	--------
	Oil and fats	EPA 413.	2.2 mg/Kg	--------		<2.2	<2.2	<2.2	<2.2	<2.2	<2.2	<2.2		--------	--------	--------	--------	--------	--------	--------
Heavy metals	Cadmium	EPA 7130 (SW 846 - CH 3.3)	0.05 mg/Kg	0.1 ug/l		<0.05	<0.05	<0.05	<0.05	<0.05	<0.05	<0.05		--------	--------	--------	--------	--------	--------	--------
	Total Copper	EPA SW 846 M 3051A - M 7210 / EPA 7210 (SW 846 - CH 3.3)	2 mg/Kg	0.02 mg/l		20.6	< 2.0	24.1	23.3	24.8	24	23		--------	--------	--------	--------	--------	--------	--------
	Total Chromium	EPA SW 846 M 3051A - M 7190 / EPA 7190 (SW 846 - CH 3.3)	5 mg/Kg	0.05 mg/l		8.8	18.3	16	11.8	16.5	7.3	10.3		--------	--------	--------	--------	--------	--------	--------
	Total Nickel	EPA SW 846 M 3051A - M 7520 / EPA 7520 (SW 846 - CH 3.3)	5 mg/Kg	0.01 mg/l		20.3	23.2	18.9	18	27	20.3	28.9		--------	--------	--------	--------	--------	--------	--------
	Lead	EPA SW 846 M 3051A - M 7420 / EPA 7420 (SW 846 - CH 3.3)	5 mg/Kg	0.02 mg/l		<5.0	17.5	27.7	<5.0	12.9	19.3	5.1		--------	--------	--------	--------	--------	--------	--------
	Total Zinc	EPA SW 846 M 3051A - M 7950 / EPA 7450 (SW 846 - CH 3.3)	5 mg/Kg	0.01 mg/l		54	55.9	65.5	60	63.8	53.1	48.3		--------	--------	--------	--------	--------	--------	--------
	Arsenic	EPA 7061A (SW 846 - CH 3.3)	0.1 mg/Kg	5 ug/l		3.24	4.03	3.62	3.93	4.25	3.28	0.57		--------	--------	--------	--------	--------	--------	--------
	Total Mercury	EPA 7470A (SW 846 - CH 3.3)	0.01 mg/Kg	0.1 ug/l		<0.01	<0.01	<0.01	<0.01	<0.01	<0.01	<0.01		--------	--------	--------	--------	--------	--------	--------
Hydrocarbons	Total petroleum hydrocarbons (TPH)	EPA 418.1	1 mg/Kg	0.1 mg/l		< 1	< 1	< 1	< 1	< 1	< 1	< 1		--------	--------	--------	--------	--------	--------	--------
	Acenaphthene	EPA 8270D	0.01 mg/Kg	0.005 ug/l		<0.01	<0.01	<0.01	<0.01	<0.01	<0.01	<0.01		--------	--------	--------	--------	--------	--------	--------
	Acenaphthylene	EPA 8270D	0.01 mg/Kg	0.005 ug/l		<0.01	<0.01	<0.01	<0.01	<0.01	<0.01	<0.01		--------	--------	--------	--------	--------	--------	--------
	Anthracene	EPA 8270D	0.01 mg/Kg	0.005 ug/l		<0.01	<0.01	<0.01	<0.01	<0.01	<0.01	<0.01		--------	--------	--------	--------	--------	--------	--------
	Benzo (A) anthracene	EPA 8270D	0.01 mg/Kg	0.005 ug/l		<0.01	<0.01	<0.01	<0.01	<0.01	<0.01	<0.01		--------	--------	--------	--------	--------	--------	--------
	Benzo (A) Pyrene	EPA 8270D	0.01 mg/Kg	0.005 ug/l		<0.01	<0.01	<0.01	<0.01	<0.01	<0.01	<0.01		--------	--------	--------	--------	--------	--------	--------
	Benzo (B,K) Fluoranthene	EPA 8270D	0.01 mg/Kg	0.005 ug/l		<0.01	<0.01	<0.01	<0.01	<0.01	<0.01	<0.01		--------	--------	--------	--------	--------	--------	--------
	Benzo (G,H,I) Perylene	EPA 8270D	0.01 mg/Kg	0.005 ug/l		<0.01	<0.01	<0.01	<0.01	<0.01	<0.01	<0.01		--------	--------	--------	--------	--------	--------	--------
	Chrysene	EPA 8270D	0.01 mg/Kg	0.005 ug/l		<0.01	<0.01	<0.01	<0.01	<0.01	<0.01	<0.01		--------	--------	--------	--------	--------	--------	--------
	Dibenzo (A,H) Anthracene	EPA 8270D	0.01 mg/Kg	0.005 ug/l		<0.01	<0.01	<0.01	<0.01	<0.01	<0.01	<0.01		--------	--------	--------	--------	--------	--------	--------
	Phenanthrene	EPA 8270D	0.01 mg/Kg	0.005 ug/l		<0.01	<0.01	<0.01	<0.01	<0.01	<0.01	<0.01		--------	--------	--------	--------	--------	--------	--------
	Fluoranthene	EPA 8270D	0.01 mg/Kg	0.005 ug/l		<0.01	<0.01	<0.01	<0.01	<0.01	<0.01	<0.01		--------	--------	--------	--------	--------	--------	--------
	Fluorene	EPA 8270D	0.01 mg/Kg	0.005 ug/l		<0.01	<0.01	<0.01	<0.01	<0.01	<0.01	<0.01		--------	--------	--------	--------	--------	--------	--------
	Indene (1,2,3-CD) pyrene	EPA 8270D	0.01 mg/Kg	0.005 ug/l		<0.01	<0.01	<0.01	<0.01	<0.01	<0.01	<0.01		--------	--------	--------	--------	--------	--------	--------
	Naphthalene	EPA 8270D	0.01 mg/Kg	0.005 ug/l		<0.01	<0.01	<0.01	<0.01	<0.01	<0.01	<0.01		--------	--------	--------	--------	--------	--------	--------
	Pyrene	EPA 8270D	0.01 mg/Kg	0.005 ug/l		<0.01	<0.01	<0.01	<0.01	<0.01	<0.01	<0.01		--------	--------	--------	--------	--------	--------	--------
Biocides	Chlorpyrifos	EPA 8270D	0.1 mg/Kg	--------		--------	--------	--------	--------	--------	--------	--------		--------	--------	--------	--------	--------	--------	--------
	Dichlorvos	EPA 8270D	0.1 mg/Kg	--------		--------	--------	--------	--------	--------	--------	--------		--------	--------	--------	--------	--------	--------	--------
	Mevinphose	EPA 8270D	0.1 mg/Kg	--------		--------	--------	--------	--------	--------	--------	--------		--------	--------	--------	--------	--------	--------	--------
	Azinphos methyl (Guthion)	EPA 8270D	0.1 mg/Kg	--------		--------	--------	--------	--------	--------	--------	--------		--------	--------	--------	--------	--------	--------	--------
	Parathion methyl	EPA 8270D	0.1 mg/Kg	--------		--------	--------	--------	--------	--------	--------	--------		--------	--------	--------	--------	--------	--------	--------
	Malathion	EPA 8270D	0.1 mg/Kg	--------		--------	--------	--------	--------	--------	--------	--------		--------	--------	--------	--------	--------	--------	--------
	Parathion	EPA 8270D	0.1 mg/Kg	--------		--------	--------	--------	--------	--------	--------	--------		--------	--------	--------	--------	--------	--------	--------
	Dimethoate	EPA 8270D	0.1 mg/Kg	--------		--------	--------	--------	--------	--------	--------	--------		--------	--------	--------	--------	--------	--------	--------
	Alpha-Hexaclorocyclohexane	EPA 8081B (SW 846 - CH 4.3.1)	0.01 mg/Kg	--------		--------	--------	--------	--------	--------	--------	--------		--------	--------	--------	--------	--------	--------	--------
	Aldrin	EPA 8081B (SW 846 - CH 4.3.1)	0.01 mg/Kg	--------		--------	--------	--------	--------	--------	--------	--------		--------	--------	--------	--------	--------	--------	--------
	Dieldrin	EPA 8081B (SW 846 - CH 4.3.1)	0.01 mg/Kg	--------		--------	--------	--------	--------	--------	--------	--------		--------	--------	--------	--------	--------	--------	--------
	Endrin	EPA 8081B (SW 846 - CH 4.3.1)	0.01 mg/Kg	--------		--------	--------	--------	--------	--------	--------	--------		--------	--------	--------	--------	--------	--------	--------
	Endosulfan I	EPA 8081B (SW 846 - CH 4.3.1)	0.01 mg/Kg	--------		--------	--------	--------	--------	--------	--------	--------		--------	--------	--------	--------	--------	--------	--------
	Endosulfan II	EPA 8081B (SW 846 - CH 4.3.1)	0.01 mg/Kg	--------		--------	--------	--------	--------	--------	--------	--------		--------	--------	--------	--------	--------	--------	--------
	Endosulfan Sulfate	EPA 8081B (SW 846 - CH 4.3.1)	0.01 mg/Kg	--------		--------	--------	--------	--------	--------	--------	--------		--------	--------	--------	--------	--------	--------	--------
	γ -BHC (Lindane)	EPA 8081B (SW 846 - CH 4.3.1)	0.01 mg/Kg	--------		--------	--------	--------	--------	--------	--------	--------		--------	--------	--------	--------	--------	--------	--------
	Methoxychlor	EPA 8081B (SW 846 - CH 4.3.1)	0.01 mg/Kg	--------		--------	--------	--------	--------	--------	--------	--------		--------	--------	--------	--------	--------	--------	--------
	4,4´-DDE	EPA 8081B (SW 846 - CH 4.3.1)	0.01 mg/Kg	--------		--------	--------	--------	--------	--------	--------	--------		--------	--------	--------	--------	--------	--------	--------
	4,4´-DDT	EPA 8081B (SW 846 - CH 4.3.1)	0.01 mg/Kg	--------		--------	--------	--------	--------	--------	--------	--------		--------	--------	--------	--------	--------	--------	--------
	Heptachlor	EPA 8081B (SW 846 - CH 4.3.1)	0.01 mg/Kg	--------		--------	--------	--------	--------	--------	--------	--------		--------	--------	--------	--------	--------	--------	--------
	Heptachlor Epoxide	EPA 8081B (SW 846 - CH 4.3.1)	0.01 mg/Kg	--------		--------	--------	--------	--------	--------	--------	--------		--------	--------	--------	--------	--------	--------	--------
