# Supplementary material for: Dredging and sediment discharge in a river with floodplain. Physicochemical and microbiological effects in Paraná river
Source: Heliyon. 2024 Dec 17;11(1):e41224. doi: 10.1016/j.heliyon.2024.e41224 (PMC11731218; doi:10.1016/j.heliyon.2024.e41224)
Supplement: Multimedia component 2 [file mmc2.xlsx]

## Sheet: Hoja4
APPENDIX 2
SAN PEDRO PORT - PARANÁ RIVER (ARGENTINA) DREDGED DATA --- PHASE 2 of the study
Dredging conditions
* position of the dredge
				Dredging area						Discharge area
Phase	Data	Parameter		UD1	UD2	UB	DS	DD		UDiS1	UDiS2	DiS*	DDiS
		Sample point location	Latitud	33°40’00’’S	33°41’12’’S	33°41’10’’´S	33°41’12’’S	33°41’36’’S		30°50’60’’S	33°41’36’’S	33°41’48’’S	33°41’56’’S
			Longitud	59°40’22’’W	59°38’45’’W	59°38’16’’W	59°38’10’’W	59°37’28’’W		59°37’37’’W	59°37’28’’W	59°36’42’’W	59°30’05’’W
Dredging	DT1 05/10/2023	Limnological measurements Limnological measurements, nutrients, and others Limnological measurements, nutrients, and others	Temperature (°C)	19.5	18.7	18.8	19	19.9		20.4	19.9	20.1	19.8
			pH	7.9	7.9	7.9	7.9	7.8		7.5	7.8	7.9	7.8
			Conductivity (µS/cm)	114,.2	104.4	104	104	104		104.3	104	104	103.9
			Salimity (mg/l)	60-7	56.7	56.6	55.9	55		54.5	55	111.6	54.7
			Transparency (cm)	27	25	25	21	23		21	23	19	26
			Disolved oxygen (mg/l)	8.03	7.63	7.68	7.64	7.6		7.78	7.6	7.82	7.82
			Oxygen saturation (%)	86.5	82.4	82.2	82.3	76.1		85.3	76.1	84.6	85.1
		Bottom granulometry	Sand (g)	26.1	64.5	16.1	15.3	36.5		34.1	36.5	69.3	14.9
			Clay (g)	51.5	25.7	65.2	69.2	26.4		49.6	26.4	23.6	66.1
			Silt (g)	22.5	9.8	18.7	15.5	37.1		16.2	37.1	7.1	19.0
		Sediments and organic material suspended	Sand (g)	8.1	0.7	2.5	nd	0.8		22.9	0.8	4.0	3.5
			Fine (g)	67.9	59.6	56.5	nd	85.9		65.5	85.9	68.9	65.0
			Organic matter in sand (g)	0.56	0.27	0.28	nd	0.17		0.89	0.17	0.38	0.29
			Organic matter in fine (g)	6.4	5.6	5.6	nd	8.6		6.5	8.6	6.4	5.7
			Total Suspended material (g)	76.1	60.3	59.0	nd	86.7		88.4	86.7	72.9	68.5
			Total Organic suspended (g)	7.0	5.8	5.9	nd	8.8		7.4	8.8	6.7	5.9
		Microbiology	Escherichia coli (ufc/100ml)	350	400	360	920	252		460	252	20	190
			Enterococcus (ufc/100ml)	290	230	213	310	310		260	310	320	130
			Coliformes Totales (ufc/ml)	26000	24000	12000	20000	27000		17000	27000	26000	19000
			Heterotrofa (ufc/ml)	2500	3600	1200	1670	1250		1210	1250	3300	1350
	DT2 06/08/2023	Limnological measurements Limnological measurements, nutrients, and others Limnological measurements, nutrients, and others	Temperature (°C)	19.8	19.9	19.9	20.5	20.2		20.1	20.2	20.5	20.3
			pH	7.8	8.1	7.4	7.6	7.4		7.4	7.4	7.5	7.4
			Conductivity (µS/cm)	119	118	118.6	135	118.5		117.3	118.5	138	117.7
			Salimity (mg/l)	62.8	62.7	62.2	68.9	61.9		61.3	61.9	72.6	60.7
			Transparency (cm)	26	26	26	20	25		26	25	15	27
			Disolved oxygen (mg/l)	8.28	8.12	8.1	6.9	8		8.18	8	7.01	8.18
			Oxygen saturation (%)	90.6	89.1	81.1	67.5	88.5		90.3	88.5	81.2	90.7
		Bottom granulometry	Sand (g)	37.2	31.2	4.1	59.0	62.2		4.5	62.2	34.4	7.9
			Clay (g)	43.4	43.4	61.9	25.2	18.4		61.2	18.4	44.9	67.0
			Silt (g)	19.4	25.4	34.0	15.8	19.5		34.3	19.5	20.8	25.1
		Sediments and organic material suspended	Sand (g)	6.9	3.4	1.2	24.3	14.0		1.9	14.0	20.1	4.5
			Fine (g)	72.3	66.0	58.1	154.3	125.1		55.1	125.1	62.7	56.4
			Organic matter in sand (g)	0.80	0.30	0.23	2.77	2.22		0.38	2.22	1.22	0.97
			Organic matter in fine (g)	5.7	5.9	6.8	10.0	6.9		5.7	6.9	5.2	5.1
			Total Suspended material (g)	79.1	69.4	59.3	178.6	139.1		57.0	139.1	82.8	60.9
			Total Organic suspended (g)	6.5	6.2	7.0	12.8	9.1		6.1	9.1	6.4	6.1
		Microbiology	Escherichia coli (ufc/100ml)	130	630	660	620	333		270	333	180	400
			Enterococcus (ufc/100ml)	220	260	200	300	33		120	33	193	373
			Coliformes Totales (ufc/ml)	25000	30000	25000	32000	27000		133000	27000	20000	16000
			Heterotrofa (ufc/ml)	1500	3500	2800	2700	1710		4640	1710	2000	1310
	DT3 07/06/2023	Limnological measurements Limnological measurements, nutrients, and others Limnological measurements, nutrients, and others	Temperature (°C)	17.3	17.7	17.5	17.3	17.6		17.8	17.6	18.3	18.2
			pH	8.3	8.1	7.9	7.7	7.6		7.5	7.6	7.6	7.6
			Conductivity (µS/cm)	108.2	102.5	103.8	121	101.1		102.2	101.1	135	102.3
			Salimity (mg/l)	57.6	54.2	57.5	65.3	56.2		56.3	56.2	63.2	55.9
			Transparency (cm)	19	23	22	22	21		25	21	14	28
			Disolved oxygen (mg/l)	9.14	9	9.1	7.89	9.12		9.12	9.12	8.22	9.08
			Oxygen saturation (%)	96.1	95.1	94.4	78.2	96.2		96.8	96.2	89.2	96.6
		Bottom granulometry	Sand (g)	47.1	25.8	19.6	33.2	26.5		5.4	26.5	13.5	74.9
			Clay (g)	39.8	50.0	63.7	51.3	45.1		63.2	45.1	54.0	21.4
			Silt (g)	13.1	24.2	16.7	15.5	28.4		31.4	28.4	32.4	3.6
		Sediments and organic material suspended	Sand (g)	0.4	0.9	1.8	2.6	0.9		1.3	0.9	54.9	1.0
			Fine (g)	55.2	39.4	66.3	59.4	57.1		43.2	57.1	92.4	38.6
			Organic matter in sand (g)	0.29	0.0	0.28	0.15	0.15		0.27	0.15	0.74	0.04
			Organic matter in fine (g)	4.8	4.0	5.8	4.6	5.3		4.4	5.3	5.6	4.1
			Total Suspended material (g)	55.6	40.3	68.0	62.0	58.0		44.5	58.0	147.3	39.6
			Total Organic suspended (g)	5.1	4.0	6.1	4.8	5.4		4.7	5.4	6.4	4.2
		Microbiology	Escherichia coli (ufc/100ml)	440	1720	1960	2320	510		230	510	360	170
			Enterococcus (ufc/100ml)	250	2033	4080	1990	187		100	187	233	200
			Coliformes Totales (ufc/ml)	20000	42000	137000	39000	29000		200000	29000	14000	18000
			Heterotrofa (ufc/ml)	9500	12600	18700	11600	6700		1800	6700	1900	2500
Post-dredging	PdT1 08/17/2023	Limnological measurements Limnological measurements, nutrients, and others Limnological measurements, nutrients, and others	Temperature (°C)	17.4	17.2	17	17.3	17.5		17.5	17.5	17.5	17.2
			pH	8.3	8.3	8.3	7.9	7.6		7.4	7.6	7.6	7.6
			Conductivity (µS/cm)	96.6	98.4	98	98.3	93.6		96.5	93.6	95.9	91.1
			Salimity (mg/l)	57.5	55	55	54.5	53.5		53.6	53.5	53.5	53.2
			Transparency (cm)	21	23	25	25	24		23	24	24	26
			Disolved oxygen (mg/l)	9.15	9.05	9.13	9.12	9.18		9.2	9.18	9.28	9.21
			Oxygen saturation (%)	96	94.7	95.1	94.5	96.3		96.6	96.3	96.3	96.4
		Bottom granulometry	Sand (g)	54.5	20.4	22.4	11.5	84.1		8.2	84.1	59.5	3.3
			Clay (g)	40.9	69.5	68.7	82.2	11.3		4.6	11.3	32.7	43.4
			Silt (g)	4.6	10.1	8.9	6.3	84.8		7.0	84.8	7.7	53.4
		Sediments and organic material suspended	Sand (g)	0.2	2.0	13.8	1.3	1.0		1.0	1.0	1.1	0.7
			Fine (g)	27.5	25.3	25.8	18.2	24.3		28.3	24.3	27.4	29.6
			Organic matter in sand (g)	0.15	0.00	2.72	0.32	0.10		0.40	0.10	0.23	0.12
			Organic matter in fine (g)	2.9	3.6	3.9	3.2	3.2		3.5	3.2	3.8	4.3
			Total Suspended material (g)	27.7	27.3	39.6	19.5	25.3		29.2	25.3	28.5	30.3
			Total Organic suspended (g)	3.0	3.6	6.6	3.5	3.3		3.9	3.3	4.0	4.4
		Microbiology	Escherichia coli (ufc/100ml)	nd	nd	nd	nd	nd		nd	nd	nd	nd
			Enterococcus (ufc/100ml)	nd	nd	nd	nd	nd		nd	nd	nd	nd
			Coliformes Totales (ufc/ml)	nd	nd	nd	nd	nd		nd	nd	nd	nd
			Heterotrofa (ufc/ml)	nd	nd	nd	nd	nd		nd	nd	nd	nd
	PdT2 09/19/2023	Limnological measurements Limnological measurements, nutrients, and others Limnological measurements, nutrients, and others	Temperature (°C)	17.2	17.2	17	16.5	17.7		18	17.7	17.1	17.5
			pH	8.1	8	7.8	7.7	7.6		7.6	7.6	7.6	7.6
			Conductivity (µS/cm)	88.3	88.3	88.3	88.3	88.9		87.8	88.9	88.1	87.7
			Salimity (mg/l)	49.3	49.5	47.9	50.2	48.5		48.1	48.5	49.3	28.6
			Transparency (cm)	27	25	27	28	28		29	28	29	27
			Disolved oxygen (mg/l)	9.18	9	8.95	8.91	9.9		10.9	9.9	9.16	9.12
			Oxygen saturation (%)	94.1	92.6	90.9	91.6	94.4		95.1	94.4	95	94.9
		Bottom granulometry	Sand (g)	nd	72.8	nd	12.5	nd		9.1	nd	6.8	23.0
			Clay (g)	nd	20.0	nd	79.5	nd		68.6	nd	84.2	69.4
			Silt (g)	nd	7.2	nd	7.9	nd		22.3	nd	9.0	7.5
		Sediments and organic material suspended	Sand (g)	2.1	1.3	7.1	1.3	1.0		1.2	1.0	1.1	2.3
			Fine (g)	52.9	47.9	55.2	59.3	41.3		46.6	41.3	47.3	52.8
			Organic matter in sand (g)	0.15	0.07	0.26	0.15	0.29		0.11	0.29	0.20	1.05
			Organic matter in fine (g)	4.9	4.9	4.6	4.8	4.1		4.2	4.1	4.5	4.8
			Total Suspended material (g)	55.0	49.2	62.4	60.6	42.3		47.8	42.3	48.4	55.1
			Total Organic suspended (g)	5.0	5.0	4.9	5.0	4.4		4.3	4.4	4.7	5.8
		Microbiology	Escherichia coli (ufc/100ml)	50	170	260	240	133		190	133	160	193
			Enterococcus (ufc/100ml)	30	100	110	270	87		130	87	80	40
			Coliformes Totales (ufc/ml)	10000	16000	13000	15000	31000		5000	31000	6000	9000
			Heterotrofa (ufc/ml)	1200	1100	1800	2300	3200		1600	3200	1500	1100
